# Supplementary material for: An organizational working time reduction and its impact on three domains of mental well-being of employees: a panel study
Source: BMC Public Health. 2024 Jun 28;24:1727. doi: 10.1186/s12889-024-19161-x (PMC11212234; doi:10.1186/s12889-024-19161-x)
Supplement: Supplementary file 1 — Supplementary Material 1. [file 12889_2024_19161_MOESM1_ESM.docx]

Appendix 
Table A1 Items, source, Cronbachs α, range and % missings for all dependent and independent variables in the analyses

Scale/variable
Items
Source
Cronbachs α
Range (min-max)
Missings
Work-family conflict

post-diary survey
0.798
0-10
12.5%
 
How often does it happen that…


 
 
you feel less involved with your family/friends because of the requirements of your work? 


1-4
8.5%
 
you feel that you lag behind the events at home? 


1-4
7.5%
 
you have so much work to do that you do not have time for your hobbies? 


1-4
7.5%
 
the requirements of your work make it hard to relax?
 
 
1-4
5.5%
Positive work experience

pre-diary survey
0.884
0-10
3.0%
 
I find it pleasant to start the workday 


1-4
0.0%
 
I still find my work fascinating, every day again 


1-4
0.5%
 
I have fun working


1-4
0.0%
 
I love the challenge in my work


1-4
2.0%
 
I have the feeling that my work is meaningful
 
 
1-4
1.0%
General well-being

post-diary survey
0.742
0-10
6.8%
 
Please select the option that best describes your experience of each over the last 2 weeks


 
 
I've been feeling optimistic about the future


1-5
5.5%
 
I've been feeling relaxed


1-5
5.5%
 
I've been dealing with problems well


1-5
4.8%
 
I've been thinking clearly


1-5
4.8%
 
I've been able to make up my own mind about things
 
 
1-5
5.5%
Sufficient free time
To what extent do you feel you have sufficient free time ?
pre-diary survey
 
1-7
3.0%
Duration leisure time
hours/week
diary
 
0-6.4
6.5%
Duration social participation
hours/week
diary
 
0-5.5
6.5%
Duration housework
hours/week
diary
 
0-6.9
6.5%
Household stress

pre-diary survey
0.744

3.5%
 
There are moments that I am short of hands in the household 


1-5
2.5%
 
I feel stressed when I think of all the household chores that still have to be done 


1-5
1.5%
 
I often postpone my household chores


1-5
2.0%
 
The time for the household work is planned and fixed in advance (reverse coded)
 
 
1-5
1.0%
Satisfaction division housework
To what extent are you satisfied with the division of housework between you and you partner?
post-diary survey
 
1-5
20.0%
Schedule control

pre-diary survey
0.807

1.0%
 
I can decide for myself how I do my work


1-5
0.5%
 
I can decide for myself how much work I do in a day

1-5
0.5%
 
I can decide for myself what work I do in a day
 
 
1-5
1.0%
Satisfaction work pressure
Please indicate the extent to which you are currently satisfied with the following aspects of your work: work pressure
pre-diary survey
 
1-5
1.0%


Table A2: Measurement invariance analyses of the dependent variables

 
Model fit parameters


Model comparisons
 
 
𝜒²
df
p
RMSEA
CFI
BIC
Δ𝜒²
Δdf
p
Work-family conflict


configural invariance
134.4
74
.000
.117
.853
1.668
-
-
-
metric invariance
144.9
83
.000
.112
.850
1.642
10.5
9
0.312
scalar invariance
166.1
92
.000
.116
.820
1.626
21.2
9
0.012
Positive work experience


configural invariance
172.1
134
.015
.069
.948
1.912
-
-
-
metric invariance
186.4
146
.013
.068
.944
1.877
14.4
12
0.275
scalar invariance
201.0
158
.012
.067
.941
1.842
14.5
12
0.271
General well-being


configural invariance
95.7
72
.032
.077
.932
1.417
-
-
-
metric invariance
105.6
80
.029
.076
.926
1.395
98.2
8
0.278
scalar invariance
122.4
88
.009
.084
.901
1.380
168.8
8
0.031

Table A3. Baseline differences between work hours group in mean values and percentages of all dependent and independent variables (wave 1, N=54)

36-hours
28-34 hours
26 or less hours

N=23
N=15
N=16
Dependent variables 
Mean (=ref.)
B
p
B
p
Work-family conflict (-) 
4.7
-2.4
0.003
-1.5
0.060
Positive work experience (+) 
7.7
-0.2
0.704
0.4
0.460
General well-being (+) (*)
6.2
0.0
0.928
-0.3
0.577
Explanatory variables 


Sufficient free time (+) 
3.5
1.5
0.002
0.7
0.184
Duration leisure time 
2.6
0.1
0.770
0.3
0.423
Duration social participation 
1.1
0.6
0.068
0.2
0.545
Duration housework 
1.5
1.0
0.001
0.6
0.048
Household stress (-) 
3.9
-0.9
0.001
-0.7
0.006
Satisfaction division housework (+) 
3.7
-0.2
0.653
0.2
0.664
Schedule control (+) 
4.1
-0.2
0.101
-0.2
0.175
Satisfaction work pressure (+) 
3.2
0.6
0.052
-0.1
0.694
Control variables 


Age
37.9
21.0
0.000
16.8
0.000
Living with a child (proportion)
0.70
-0.57
0.000
-0.70
0.000
Living with a partner (proportion)
0.78
0.22
0.083
-0.12
0.359
Transitioning teams (proportion)
0.35
-0.16
0.285
-0.08
0.594
Note: (+) positively formulated (-) negatively formulated: (*) reported for wave 2 as this measure is not available for wave 1 (N=50).
Coefficient estimates (B) and p-values from t-tests of the coefficients estimates (p), pooled from linear regression models applied to 10 imputed samples.

Table A.4. Change between waves in time-changing variables
 
From wave 1 
to wave 2
From wave 2 
to wave 3
From wave 3 
to wave 4

N=48
N=43
N=42
 
difference
p value
difference
p value
difference
p value
Work-family conflict (-) 
-0.69
0.011
-0.71
0.011
0.30
0.363
Positive work experience (+) 
-0.11
0.685
-0.34
0.141
-0.94
0.007
General well-being (+) 
0.14
0.516
0.11
0.565
-0.36
0.143
Sufficient free time (+) 
0.02
0.901
0.71
0.001
-0.15
0.494
Duration leisure time 
0.05
0.748
0.14
0.392
0.11
0.580
Duration social participation 
0.20
0.296
0.15
0.289
-0.02
0.903
Duration housework 
0.12
0.407
0.30
0.016
-0.09
0.580
Household stress (-) 
-0.14
0.071
-0.15
0.146
0.04
0.647
Satisfaction division housework (+) 
0.10
0.560
0.01
0.979
-0.19
0.337
Schedule control (+) 
0.07
0.328
-0.06
0.539
-0.01
0.961
Satisfaction work pressure (+) 
0.09
0.473
0.24
0.081
0.00
1.000
Living with a child 
0.00
-
0.00
-
0.00
-
Living with a partner 
-0.02
0.323
0.02
0.323
0.00
-
Transitioning team s
0.02
0.323
0.00
-
-0.02
0.323
Note: (+) positively formulated (-) negatively formulated 
Mean difference and p-values from pairwise t-tests for dependent samples applied to 10 imputed samples, using multiple imputation t-test (using R-project library Mkinfer).
